# Supplementary material for: Community Initiatives to Promote Basic Life Support Implementation—A Scoping Review
Source: J Clin Med. 2021 Dec 7;10(24):5719. doi: 10.3390/jcm10245719 (PMC8703423; doi:10.3390/jcm10245719)
Supplement: Supplementary file 1 [file jcm-10-05719-s001.zip]

Archive with 1 entries (1 files):
- jcm-1492705-supplementary.pdf
